# Supplementary material for: Covalent Organic Frameworks Composites Containing Bipyridine Metal Complex for Oxygen Evolution and Methane Conversion
Source: Molecules. 2022 Aug 15;27(16):5193. doi: 10.3390/molecules27165193 (PMC9416349; doi:10.3390/molecules27165193)
Supplement: Supplementary file 1 [file molecules-27-05193-s001.zip]

Archive with 1 entries (1 files):
- molecules-1836444-supplementary.pdf
